# Supplementary material for: Photoacoustic imaging reveals mechanisms of rapid-acting insulin formulations dynamics at the injection site
Source: Mol Metab. 2022 Jun 4;62:101522. doi: 10.1016/j.molmet.2022.101522 (PMC9207296; doi:10.1016/j.molmet.2022.101522)
Supplement: Multimedia component 1 [file mmc1.zip]

Archive with 1 entries (1 files):
- Anjul et al_SI_V2.DOCX
